# Supplementary material for: Porous Organic Cage-Embedded C10-Modified Silica as HPLC Stationary Phase and Its Multiple Separation Functions
Source: Molecules. 2022 Dec 14;27(24):8895. doi: 10.3390/molecules27248895 (PMC9782137; doi:10.3390/molecules27248895)
Supplement: Supplementary file 1 [file molecules-27-08895-s001.zip]

Archive with 1 entries (1 files):
- molecules-2065091-supplementary.pdf
